# Supplementary material for: Cytokine-Mediated Regulation of ARG1 in Macrophages and Its Impact on the Control of Salmonella enterica Serovar Typhimurium Infection
Source: Cells. 2021 Jul 19;10(7):1823. doi: 10.3390/cells10071823 (PMC8307077; doi:10.3390/cells10071823)
Supplement: Supplementary file 1 [file cells-10-01823-s001.zip]

Archive with 1 entries (1 files):
- cells-1226086-supplementary.pdf
